# Supplementary material for: What engagement strategies are useful in facilitating the implementation of electronic health records in health care settings? A rapid review of qualitative evidence synthesis using the normalization process theory
Source: Digit Health. 2024 Nov 3;10:20552076241291286. doi: 10.1177/20552076241291286 (PMC11533323; doi:10.1177/20552076241291286)
Supplement: sj-xlsx-2-dhj-10.1177_20552076241291286 - Supplemental material for What engagement strategies are useful in facilitating the implementation of electronic health records in health care settings? A rapid review of qualitative evidence synthesis using the normalization process theory [file sj-xlsx-2-dhj-10.1177_20552076241291286.xlsx]

## Sheet: Quality assesment
Authors	S1: Title	S2: Abstract	S3: Problem formulation	S4: Purpose or research question	S5: Qualitative approach and research paradigm	S6: Researcher characteristics, reflexivity	S7: Context	S8: Sampling strategy	S9: Ethical issues pertaining to human subjects	S10: Data collection methods	S11: Data collection instruments or technology	S12: units of study	S13: Data processing	S14: Data analysis	S15: Techniques to enhance trustworthiness	S16: Synthesis and interpretation	S17: Links to empirical data	S18: integration with prior work, inplications, transferability and contribution(s)	S19: Limitations	S20: Conflicts of interest	S21: Funding	Total out of 21
Furlong, 201	0.5	1	0.5	1	1	0.5	1	1	1	1	1	1	1	1	0	1	1	1	0	0	1	16.5
Chang, 2016	0.5	1	1	1	1	0	1	1	1	1	1	1	1	1	1	1	1	1	0	1	1	18.5
Ser, 2014	1	1	1	1	1	0	1	1	1	1	1	1	1	1	0	1	1	1	1	1	1	19
Rozenblum, 2011	1	1	1	1	1	0	1	1	1	1	1	1	1	1	1	1	1	1	1	1	1	20
Sieck, 2020	1	1	1	1	1	0	1	1	1	1	1	1	1	1	1	1	1	1	1	1	1	20
Zhang, 2015	1	1	1	1	1	0	1	1	0.5	1	1	1	1	1	0.5	1	1	1	1	1	1	19
De Vliegher, 2010	0.5	1	1	1	1	0.5	1	1	1	1	1	1	1	1	1	1	1	1	1	0	0	18
Chipps, 2020	0.5	1	1	1	1	0.5	1	1	0.5	1	1	1	1	1	1	1	1	1	1	0	1	18.5
Fernald, 2013	0.5	1	1	1	1	0	1	1	0	1	1	1	1	1	0.5	1	1	1	0	1	1	17
McAlearny, 2015	1	1	1	1	1	0.5	1	1	0.5	1	1	1	1	1	1	1	1	1	1	1	1	20
Rantz, 2011	1	0.5	1	1	1	0.5	1	1	0	1	1	1	1	1	0.5	1	0.5	1	0	0	0	15
Terry, 2018	0.5	1	1	1	1	0.5	1	1	1	1	1	1	1	1	1	1	1	1	1	1	1	20
Cucciniello, 2015	0.5	1	1	1	1	0.5	1	1	1	1	1	1	1	1	1	1	1	1	0	1	0	18
Holden, 2011	1	1	1	1	1	0	1	1	0	1	1	1	1	1	0.5	1	1	1	1	0	1	17.5
Grabenbauer, 2011	1	1	1	1	1	0	1	1	1	1	1	1	1	1	1	1	1	1	1	1	1	20
Gagnon, 2016	0.5	1	1	1	1	0	1	1	1	1	1	1	1	1	0	1	1	1	1	1	1	18.5
Mohammed-Rajput, 2016	0.5	1	1	1	1	0.5	1	1	0	1	1	1	1	1	0	1	1	1	0	0	1	16
Shiells, 2020	1	1	1	1	1	0	1	1	1	1	1	1	1	1	0.5	1	1	1	1	1	1	19.5
Schnall, 2011	0.5	1	1	1	1	0.5	1	1	0.5	1	1	1	1	1	0	1	1	1	0	0	1	16.5
Gui, 2020	1	1	1	1	1	0.5	1	1	1	1	1	1	1	1	1	1	1	1	1	1	1	20.5
Abramson, 2012	0.5	1	1	1	1	1	1	1	0.5	1	1	1	1	1	1	1	1	1	1	1	1	20
McCrorie, 2019	1	1	1	1	1	0.5	1	1	1	1	1	1	1	1	0.5	1	1	1	1	1	1	20
Cresswell, 2011	0.5	1	1	1	0.5	0	1	1	1	1	1	1	1	1	1	1	1	1	1	1	1	19
Craven, 2014	0.5	1	1	1	0.5	0.5	1	1	1	1	0	1	1	1	0.5	1	1	0	0.5	1	1	16.5
Doyle, 2012	0.5	1	1	1	1	1	1	1	0	1	1	1	1	1	1	1	1	1	1	0	0	17.5
Gomes, 2019	0.5	1	1	1	1	0.5	1	1	1	1	1	1	1	1	0.5	1	1	1	0	1	0	17.5
Meigs, 2016	0.5	1	1	1	1	0.5	1	1	1	1	1	1	1	1	0.5	1	1	1	1	0	0	17.5
Scantlebury, 2017	1	1	1	1	1	1	1	1	1	1	1	1	1	1	1	1	1	1	1	1	1	21
Sittig, 2020	0.5	1	1	1	1	0.5	1	1	0	1	1	1	1	1	0.5	1	1	1	0	0	0	15.5
Sheikh, 2011	1	1	1	1	1	0	1	1	1	1	1	1	1	1	0.5	1	1	1	1	1	1	19.5
Swanik, 2019	0.5	1	1	1	1	0.5	1	1	0	1	1	1	1	1	0.5	1	1	1	1	0	0	16.5
Schoville, 2020	0.5	1	1	1	1	0	1	1	1	1	1	1	1	1	0.5	1	1	1	0	0	0	16
Sherer, 2015	1	1	1	1	1	0.5	1	1	0	1	1	1	1	1	1	1	1	1	0	1	0	17.5
Narattharaksa, 2016	0.5	1	1	1	1	0.5	1	1	0.5	1	1	1	1	1	0.5	1	1	1	1	0	0	17
Halas, 2015	0.5	1	1	1	1	0.5	1	1	0	1	1	0.5	1	1	0.5	1	1	1	1	1	0	17
Topaz, 2016	0.5	1	1	1	1	0	1	1	1	1	1	0.5	1	1	0	1	1	1	1	0	0	16
Bristol, 2018	0.5	1	1	1	1	0.5	1	1	1	1	1	1	1	1	1	1	1	1	1	1	1	20
Alzghaibi, 2022	0.5	1	1	1	1	1	1	1	0.5	1	1	1	1	1	1	1	1	1	1	1	1	20
Costa, 2022	1	0.5	1	1	1	0.5	1	1	0	1	1	1	1	1	0.5	1	0.5	1	0	0	0	15
McAlearny, 2013	1	1	1	1	1	0.5	1	1	0.5	1	1	0.5	1	1	0.5	1	1	1	1	1	1	19
Mishra, 2022	0.5	1	1	1	1	0.5	1	1	0.5	1	1	1	1	1	1	1	0.5	1	0.5	1	0.5	18
