# Supplementary material for: What engagement strategies are useful in facilitating the implementation of electronic health records in health care settings? A rapid review of qualitative evidence synthesis using the normalization process theory
Source: Digit Health. 2024 Nov 3;10:20552076241291286. doi: 10.1177/20552076241291286 (PMC11533323; doi:10.1177/20552076241291286)
Supplement: sj-xlsx-3-dhj-10.1177_20552076241291286 - Supplemental material for What engagement strategies are useful in facilitating the implementation of electronic health records in health care settings? A rapid review of qualitative evidence synthesis using the normalization process theory [file sj-xlsx-3-dhj-10.1177_20552076241291286.xlsx]

## Sheet: Key for Scores
		For each of the 10 questions, 3 answer options are available (Yes, Can't tell & No). The answers were used as a scoring system as shown. The total score is out of 10.
Responses	Corresponding score
Yes	1
Can't tell	0.5
No	0

## Sheet: Assessment Scores
Study	1. Was there a clear statement of the aims of the research?	2. Is a qualitative methodology appropriate?	3. Was the research design appropriate to address the aims of the research?	4. Was the recruitment strategy appropriate to the aims of the research?	5. Was the data collected in a way that addressed the research issue?	6. Has the relationship between researcher and participants been adequately considered?	7. Have ethical issues been taken into consideration?	8. Was the data analysis sufficiently rigorous?	9. Is there a clear statement of findings?	10. How valuable is the research?	Total Score (out of 10)
Abramson, 2012	1	1	1	1	1	1	0.5	1	1	1	9.5
Alzghaibi, 2022	1	1	1	1	1	0.5	1	1	1	0.5	9
Bristol, 2018	1	1	1	1	1	0.5	1	1	1	1	9.5
Chang, 2016	1	1	1	1	1	0.5	1	1	1	1	9.5
Chipps, 2020	1	1	1	1	1	0.5	1	1	1	1	9.5
Costa, 2022	1	1	1	1	1	0.5	1	1	1	1	9.5
Craven, 2013	1	1	0.5	1	0.5	0.5	1	0.5	0.5	0.5	7
Creswell, 2011	1	1	0.5	1	1	0.5	1	1	1	1	9
Cucciniello, 2015	1	1	1	1	1	0.5	1	1	1	1	9.5
De Vliegher, 2010	1	1	1	1	1	0.5	1	1	1	1	9.5
Doyle, 2012	1	1	1	1	1	1	0.5	1	1	1	9.5
Fernald, 2013	1	1	1	1	1	0.5	0	0.5	1	0.5	7.5
Furlong, 2016	1	1	1	1	1	0.5	1	0.5	1	1	9
Gomes, 2019	1	1	1	1	1	0.5	1	1	1	1	9.5
Grabenbauer, 2011	1	1	1	1	1	0.5	1	1	1	1	9.5
Gui, 2020	1	1	1	1	1	0.5	1	1	1	1	9.5
Halas, 2015	1	1	1	1	1	0.5	0.5	1	1	1	9
Holden, 2011	1	1	1	1	1	0.5	0	1	1	1	8.5
McAlearney, 2013	1	1	1	1	1	0.5	1	1	1	1	9.5
McAlearney, 2015	1	1	1	1	1	0.5	0.5	1	1	1	9
McCrorie, 2019	1	1	1	1	1	0.5	1	1	1	1	9.5
Meigs, 2016	1	1	1	1	1	0.5	1	1	1	0.5	9
Mishra, 2022	1	1	1	1	1	0.5	1	1	1	1	9.5
Mohammed-Rajput, 2011	1	0.5	0.5	1	1	0.5	0	0	1	0.5	6
Naratharaska, 2016	1	0.5	0.5	1	1	0.5	0.5	1	1	0.5	7.5
Rantz, 2011	1	1	1	1	1	0.5	0.5	0.5	0.5	0.5	7.5
Rozenblum, 2011	1	1	1	1	1	0.5	1	1	1	1	9.5
Scantlebury, 2017	1	1	1	1	1	1	1	1	1	1	10
Schnall, 2011	1	1	1	1	1	0.5	0.5	1	1	0.5	8.5
Schoville, 2017	1	1	1	1	1	0	1	1	1	1	9
Ser, 2014	1	1	1	1	1	0.5	1	0.5	1	1	9
Sheikh, 2011	1	1	1	1	1	0	1	1	1	1	9
Sherer, 2015	1	1	1	1	1	0.5	0.5	1	1	1	9
Shiells, 2020	1	1	1	1	1	0.5	1	1	1	1	9.5
Sieck, 2020	1	1	1	1	1	0.5	1	1	1	1	9.5
Sittig, 2020	1	1	1	1	1	0.5	0.5	1	1	0.5	8.5
Swanik, 2019	1	0.5	1	1	1	0.5	0.5	1	1	0.5	8
Terry, 2018	1	1	1	1	1	0.5	1	1	1	1	9.5
Topaz, 2016	1	0.5	0.5	1	1	0	1	1	1	0.5	7.5
Upadhyay, 2022	1	1	1	1	1	0.5	1	1	1	0.5	9
Watson, 2023	1	1	1	1	1	0.5	1	1	1	0.5	9
